# Supplementary material for: Astaxantin and Isoflavones Inhibit Benign Prostatic Hyperplasia in Rats by Reducing Oxidative Stress and Normalizing Ca/Mg Balance
Source: Plants (Basel). 2021 Dec 12;10(12):2735. doi: 10.3390/plants10122735 (PMC8704012; doi:10.3390/plants10122735)
Supplement: Supplementary file 1 [file plants-10-02735-s001.zip]

Archive with 1 entries (1 files):
- plants-1511885-supplementary.pdf
